# Supplementary material for: Propylene Glycol Alleviates Oxidative Stress and Enhances Immunity in Ketotic Cows through Modulating Amino Acid and Lipid Metabolism
Source: Antioxidants (Basel). 2024 Sep 23;13(9):1146. doi: 10.3390/antiox13091146 (PMC11428896; doi:10.3390/antiox13091146)
Supplement: Supplementary file 1 [file antioxidants-13-01146-s001.zip]

Archive with 1 entries (1 files):
- antioxidants-3169619-supplementary.pdf
